# Supplementary material for: Current research and future directions for realizing the ideal One-Health approach: A summary of key-informant interviews in Japan and a literature review
Source: One Health. 2022 Dec 5;16:100468. doi: 10.1016/j.onehlt.2022.100468 (PMC9721418; doi:10.1016/j.onehlt.2022.100468)
Supplement: Supplementary Table 1 — List of interviewees [file mmc1.xlsx]

## Sheet: Sheet1
Supplemental Table 1
Name*	Affiliation
Zui Fujimoto	Research Center for Advanced Analysis, National Agriculture and Food Research Organization (NARO)
Koichi Goka	National Institute for Environmental Studies
Ayaka Hata	Institute of Livestock and Grassland Science, National Agriculture and Food Research Organization (NARO)
Masayuki Horie	Graduate School of Veterinary Science, Osaka Metropolitan University
Taisuke Horimoto	Graduate School of Agricultural and Life Sciences, The University of Tokyo
Kazuki Hoshino	Expert in Pharmaceutical industry
Tetsuji Ida	Senior Staff Reporter: Environment, Energy and Development, Science News Desk, KYODO NEWS
Motoko Inatomi	Data Research Promotion Office, Research Center for Agricultural Information Technology, National Agriculture and Food Research Organization (NARO)
Jumpei Ito	Division of Systems Virology, The Institute of Medical Science, The University of Tokyo
Tetsuo Katsuragi	Data Research Promotion Office, Research Center for Agricultural Information Technology, National Agriculture and Food Research Organization (NARO)
Takahiro Kawamura	Data Research Promotion Office, Research Center for Agricultural Information Technology, National Agriculture and Food Research Organization (NARO)
Shuichi Kawashima	Database Center for Life Science, DS, ROIS
Akio Kobayashi	Data Research Promotion Office, Research Center for Agricultural Information Technology, National Agriculture and Food Research Organization (NARO)
Chinatsu Kozakai	Institute of Livestock and Grassland Science, National Agriculture and Food Research Organization (NARO)
Ken Maeda	Department of Veterinary Science, National Institute of Infectious Diseases
Miyuki Mashiko	Institute of Livestock and Grassland Science, National Agriculture and Food Research Organization (NARO)
Keita Matsuno	Division of Risk Analysis and Management, International Institute for Zoonosis Control, Hokkaido University
Yoshiharu Matsuura	Center for Infectious Diseases Education and Research (CiDER), Research Institute for Microbial Diseases (RIMD), Osaka University
Toshifumi Minamoto	Graduate School of Human Development and Environment, Kobe University
Shin Murakami	Graduate School of Agricultural and Life Sciences, The University of Tokyo
Hirokazu Nosato	Artificial Intelligence Research Center, National Institute of Advanced Industrial Science and Technology (AIST)
Kimiko Okabe	Forestry and Forest Products Research Institute
Hidenori Sakanashi	Artificial Intelligence Research Center, National Institute of Advanced Industrial Science and Technology (AIST)
Kei Sato	Division of Systems Virology, The Institute of Medical Science, The University of Tokyo
Kayoko Shioda	Gangarosa Department of Environmental Health, Rollins School of Public Health, Emory University
Akiko Takenaka-Uema	Graduate School of Agricultural and Life Sciences, The University of Tokyo
Masahiko Takeuchi	Institute of Livestock and Grassland Science, National Agriculture and Food Research Organization (NARO)
Eri Togami	Department of Environmental Health and Engineering, Bloomberg School of Public Health, Johns Hopkins University
Kazuki Uehara	Artificial Intelligence Research Center, National Institute of Advanced Industrial Science and Technology (AIST)
Yasuhiro Yamaguchi	Institute of Livestock and Grassland Science, National Agriculture and Food Research Organization (NARO)
Hoshiko Yoshida	Institute of Livestock and Grassland Science, National Agriculture and Food Research Organization (NARO)
Tatsuhiko Yoshida	Expert in Pharmaceutical industry
Anonymous experts	Experts in the pharmaceutical industry, government officials, and other experts who are participating in One Health.
* Alphabetical order
